# Supplementary material for: Ability to control forehand groundstroke of skilled tennis players
Source: PLoS One. 2025 Jun 24;20(6):e0326608. doi: 10.1371/journal.pone.0326608 (PMC12186874; doi:10.1371/journal.pone.0326608)
Supplement: S1 Data — (XLSX) [file pone.0326608.s001.xlsx]

## Sheet: Average ball landing positions 
				Average ball landing positions
				Small			Big			Short			Deep
				x mean	y mean		x mean	y mean		x mean	y mean		x mean	y mean
			Subject 1	2.17776	2.59864		1.96956	2.59696		2.12916	3.4607		2.05509	1.71469
			Subject 2	2.55852	2.12674		2.41259	1.66281		2.52283	2.62644		2.54301	1.48414
			Subject 3	2.46242	2.42013		2.38064	2.26396		2.46705	2.49599		2.29659	1.45743
			Subject 4	2.189	2.62879		2.15224	2.02694		2.06126	2.8606		1.7952	1.33249
			Subject 5	2.26371	2.36457		2.09101	1.81911		1.92475	2.98084		1.84365	1.40289
			Subject 6	2.49215	1.76051		2.40134	1.5273		2.52633	2.75921		2.36329	1.15915
			Subject 7	2.39812	2.00769		2.23591	2.00852		2.208	2.75916		2.26627	1.73232
			Subject 8	2.24371	2.20533		2.14528	1.90153		2.33523	2.73206		2.17136	1.4882
			Subject 9	2.04053	2.87027		1.96803	2.65304		1.95941	2.93259		1.94368	1.85498
			Subject 10	2.39254	2.01195		2.24262	1.78075		2.08533	2.65731		2.42756	1.64285
			Ave	2.32185	2.29946		2.19992	2.02409		2.22193	2.82649		2.17057	1.52691
			SD	0.164189	0.339861		0.165172	0.376405		0.227702	0.265481		0.253755	0.209525

## Sheet: Standard Deviation(SD)
			SD
			Small			Big			Short			Deep
			X	Y		X	Y		X	Y		X	Y
		Subject 1	0.647676	1.57515		0.569118	1.60877		0.64216	1.18248		0.644687	1.56572
		Subject 2	0.699099	1.54677		0.686219	1.64012		0.68457	1.90314		0.507485	1.72284
		Subject 3	0.7321	2.18054		0.51874	1.9442		0.62355	1.86728		0.475083	2.23242
		Subject 4	0.708776	1.43299		0.724473	1.80751		0.689034	1.48791		0.739009	1.93808
		Subject 5	0.804356	1.78635		0.830037	1.86408		0.725817	1.6729		0.848273	1.90885
		Subject 6	0.764021	1.9105		0.65395	1.72533		0.678625	1.52452		0.710162	2.0482
		Subject 7	0.671142	2.14955		0.520994	2.00247		0.691364	1.90915		0.704602	2.41184
		Subject 8	0.879688	1.91351		0.842551	2.32031		0.639222	1.83238		0.688863	2.0108
		Subject 9	0.607292	1.61709		0.547149	1.77826		0.654199	1.44195		0.64514	2.2499
		Subject 10	0.671608	1.94448		0.716302	1.76985		0.72287	1.64657		0.894536	1.75889
		Ave	0.718576	1.80569		0.660953	1.84609		0.675141	1.64683		0.685784	1.98475
		SD	0.0802121	0.257265		0.120439	0.206696		0.0347714	0.23945		0.130511	0.262866

## Sheet: Normalized SD
			Normalized BE
			Small			Big			Short			Deep
			X	Y		X	Y		X	Y		X	Y
		Subject 1	2.95203	7.17937		2.59397	7.3326		3.06667	5.64699		2.81032	6.82529
		Subject 2	3.18641	7.05		3.12771	7.47549		3.2692	9.08853		2.21223	7.51021
		Subject 3	3.33683	9.93867		2.36436	8.86145		2.97779	8.91727		2.07098	9.73157
		Subject 4	3.23052	6.53138		3.30207	8.23842		3.29052	7.10558		3.22149	8.44848
		Subject 5	3.66616	8.14197		3.78321	8.49625		3.46617	7.98901		3.69779	8.32105
		Subject 6	3.48232	8.70783		2.98063	7.86386		3.24081	7.28043		3.09573	8.92849
		Subject 7	3.05899	9.79741		2.37463	9.12701		3.30164	9.11725		3.0715	10.5137
		Subject 8	4.00952	8.72158		3.84025	10.5757		3.05264	8.75064		3.00289	8.76548
		Subject 9	2.76797	7.37053		2.49384	8.1051		3.12416	6.88612		2.81229	9.80777
		Subject 10	3.06111	8.8627		3.26482	8.06677		3.4521	7.86328		3.89946	7.66736
		Ave	3.27519	8.23014		3.01255	8.41426		3.22417	7.86451		2.98947	8.65194
		sd	0.365597	1.17258		0.548949	0.942098		0.166053	1.1435		0.568922	1.14588

## Sheet: Ball speed&angle
			Ball Speed								Hitting Angle
			Small	Big		Short	Deep				Small	Big			Short	Deep
		Subject 1	27.4987	29.3673		24.3621	30.0894			Subject 1	11.5049	10.23		1	13.3052	10.2978
		Subject 2	29.8559	31.2069		30.574	31.9302			Subject 2	10.8985	11.5476		2	9.70128	9.35402
		Subject 3	37.0827	36.0723		36.5654	36.9406			Subject 3	4.84711	4.9402		3	4.72499	5.23859
		Subject 4	34.2698	35.7847		35.4989	35.7391			Subject 4	7.19365	6.5984		4	4.4075	6.55512
		Subject 5	32.8659	38.2028		33.7955	36.5403			Subject 5	11.3641	9.14141		5	10.0182	11.4385
		Subject 6	36.8421	34.8346		32.8713	38.0129			Subject 6	9.68632	8.57423		6	6.44344	7.83285
		Subject 7	29.6406	29.837		29.9943	29.9698			Subject 7	8.96564	8.50623		7	7.49366	8.7354
		Subject 8	31.1389	31.9124		32.1856	32.3275			Subject 8	7.11111	6.41574		8	6.28886	6.84285
		Subject 9	31.1474	33.7761		33.639	33.88			Subject 9	9.09896	8.42613		9	9.09758	9.08216
		Subject 10	32.528	34.4731		32.2165	32.4785			Subject 10	6.11548	5.92859		10	6.5661	5.29016
		Ave	32.287	33.5467		32.1702	33.7908			Ave	8.67857	8.03085		Ave	7.80468	8.06674
		SD	3.10074	2.88697		3.39837	2.88168			SD	2.29285	2.04794		SD	2.73315	2.08239

## Sheet: BVE & Normalized BVE
			BVE							Normalized BVE
			Small	Big		Short	Deep			Small	Big		Short	Deep
		Subject 1	1.4841	1.41746		1.11784	1.36739		Subject 1	6.76436	6.46061		5.33828	5.96074
		Subject 2	1.43138	1.5041		1.75831	1.54325		Subject 2	6.52408	6.8555		8.39689	6.72733
		Subject 3	1.89467	1.7033		1.67708	1.91635		Subject 3	8.6357	7.76343		8.00898	8.35375
		Subject 4	1.39336	1.66851		1.40145	1.7817		Subject 4	6.35079	7.60487		6.69269	7.76677
		Subject 5	1.67612	1.72711		1.56328	1.76719		Subject 5	7.63955	7.87199		7.46554	7.70352
		Subject 6	1.73295	1.51001		1.4899	1.89903		Subject 6	7.89858	6.88246		7.11507	8.27826
		Subject 7	1.85655	1.71904		1.7176	2.11138		Subject 7	8.46194	7.83516		8.20247	9.20391
		Subject 8	1.86027	2.0455		1.63073	1.77858		Subject 8	8.4789	9.32317		7.78762	7.75317
		Subject 9	1.52592	1.61693		1.36985	1.9275		Subject 9	6.95495	7.36976		6.54177	8.40233
		Subject 10	1.6598	1.63344		1.54792	1.51558		Subject 10	7.56516	7.44505		7.39219	6.60673
		Ave	1.65151	1.65454		1.5274	1.76079		Ave	7.5274	7.5412		7.29415	7.67565
		SD	0.185877	0.17206		0.192677	0.225344		SD	0.847206	0.78423		0.92014	0.982318

## Sheet: Net misses
			The number of net misses
			Small	Big		Short	Deep
		Subject 1	0	0		0	0
		Subject 2	0	0		1	3
		Subject 3	7	9		10	7
		Subject 4	1	1		4	1
		Subject 5	1	3		2	0
		Subject 6	1	1		1	1
		Subject 7	3	3		3	3
		Subject 8	0	1		4	2
		Subject 9	0	0		2	1
		Subject 10	1	2		1	4
		Ave	1.4	2		2.8	2.2
		SD	2.17051	2.70801		2.85968	2.14994
									bonferroni調整有意差
